# Supplementary material for: Validation of a Patient-Reported Outcome Measure for Moist Desquamation among Breast Radiotherapy Patients
Source: Curr Oncol. 2022 Jul 7;29(7):4734–47. doi: 10.3390/curroncol29070376 (PMC9325227; doi:10.3390/curroncol29070376)
Supplement: Supplementary file 1 [file curroncol-29-00376-s001.zip]

Archive with 1 entries (1 files):
- curroncol-1797227-supplementary.pdf
